# Supplementary material for: Chemical Profiling, Antioxidant, and Antimicrobial Activity of Saudi Propolis Collected by Arabian Honey Bee (Apis mellifera jemenitica) Colonies
Source: Antioxidants (Basel). 2022 Jul 21;11(7):1413. doi: 10.3390/antiox11071413 (PMC9311549; doi:10.3390/antiox11071413)
Supplement: Supplementary file 1 [file antioxidants-11-01413-s001.zip]

Archive with 1 entries (1 files):
- antioxidants-1818464-supplementary.pdf
